# Supplementary material for: Perivascular cell‐derived extracellular vesicles stimulate colorectal cancer revascularization after withdrawal of antiangiogenic drugs
Source: J Extracell Vesicles. 2021 May 21;10(7):e12096. doi: 10.1002/jev2.12096 (PMC8138700; doi:10.1002/jev2.12096)
Supplement: Supplementary file 2 — Supporting information. [file JEV2-10-e12096-s002.xlsx]

## Sheet: Supplementray Table 4
Supplementary Table 4. The common proteins in three independent preparations of extracellular vesicles derived from three different colorectal cancer perivascular cells
Accession	Description	ΣCoverage	Σ# Proteins	Σ# Unique Peptides	Σ# Peptides	Σ# PSMs	Coverage R20200100079_TPC_1	# Peptides R20200100079_TPC_1	# PSM R20200100079_TPC_1	Coverage R20200100079_TPC_2	# Peptides R20200100079_TPC_2	# PSM R20200100079_TPC_2	Coverage R20200100079_TPC_3	# Peptides R20200100079_TPC_3	# PSM R20200100079_TPC_3	# AAs	MW [kDa]	calc. pI
Q5ZEY3	Glyceraldehyde-3-phosphate dehydrogenase (Fragment) OS=Homo sapiens OX=9606 GN=GAPD PE=2 SV=1 - [Q5ZEY3_HUMAN]	82.56	2	1	7	11	34.88	3	3	55.81	4	5	34.88	3	3	86	9.19504	9.71533
F5H6Q2	Polyubiquitin-C (Fragment) OS=Homo sapiens OX=9606 GN=UBC PE=1 SV=8 - [F5H6Q2_HUMAN]	72.13	41	5	5	12	33.61	2	3	54.92	3	4	50.82	4	5	122	13.7234	6.13818
P09382	Galectin-1 OS=Homo sapiens OX=9606 GN=LGALS1 PE=1 SV=2 - [LEG1_HUMAN]	71.85	3	8	8	20	58.52	7	7	71.85	8	10	25.93	3	3	135	14.7062	5.50342
P07355	Annexin A2 OS=Homo sapiens OX=9606 GN=ANXA2 PE=1 SV=2 - [ANXA2_HUMAN]	70.21	27	34	34	139	62.54	27	73	61.65	27	34	52.21	19	32	339	38.5798	7.75244
A0A2R8YGX3	Tropomyosin alpha-4 chain OS=Homo sapiens OX=9606 GN=TPM4 PE=1 SV=1 - [A0A2R8YGX3_HUMAN]	68.85	13	6	20	35	27.32	6	6	68.85	18	26	22.4	3	3	183	20.9727	4.83057
A0A087WWU8	Tropomyosin alpha-3 chain OS=Homo sapiens OX=9606 GN=TPM3 PE=1 SV=1 - [A0A087WWU8_HUMAN]	68.28	16	11	23	36	26.43	7	7	63.88	21	27	9.25	2	2	227	26.4044	4.77979
P12814	Alpha-actinin-1 OS=Homo sapiens OX=9606 GN=ACTN1 PE=1 SV=2 - [ACTN1_HUMAN]	67.38	26	3	56	158	47.2	36	54	60.65	50	77	33.52	26	27	892	102.993	5.41455
P04406	Glyceraldehyde-3-phosphate dehydrogenase OS=Homo sapiens OX=9606 GN=GAPDH PE=1 SV=3 - [G3P_HUMAN]	66.87	8	14	20	45	32.54	9	12	57.01	16	27	22.99	6	6	335	36.0304	8.45557
P02751	Fibronectin OS=Homo sapiens OX=9606 GN=FN1 PE=1 SV=4 - [FINC_HUMAN]	65.84	15	19	116	1346	53.94	88	319	61.57	102	415	63.66	111	612	2386	262.46	5.70654
P02545	Prelamin-A/C OS=Homo sapiens OX=9606 GN=LMNA PE=1 SV=1 - [LMNA_HUMAN]	65.81	14	49	50	109	37.2	24	26	58.43	44	52	42.02	27	31	664	74.0947	7.02002
P08758	Annexin A5 OS=Homo sapiens OX=9606 GN=ANXA5 PE=1 SV=2 - [ANXA5_HUMAN]	65.63	11	20	21	52	55	18	24	45.31	15	21	17.5	6	7	320	35.9144	5.04639
B3KX11	T-complex protein 1 subunit gamma OS=Homo sapiens OX=9606 PE=2 SV=1 - [B3KX11_HUMAN]	65.52	11	32	32	62	14.75	6	6	63.6	31	41	30.46	14	15	522	57.909	6.93213
Q53HV2	T-complex protein 1 subunit eta (Fragment) OS=Homo sapiens OX=9606 PE=2 SV=1 - [Q53HV2_HUMAN]	65.19	8	30	30	59	21.92	10	10	65.19	30	40	16.94	9	9	543	59.3029	7.6499
A0A024RC55	Milk fat globule-EGF factor 8 protein, isoform CRA_a OS=Homo sapiens OX=9606 GN=MFGE8 PE=4 SV=1 - [A0A024RC55_HUMAN]	64.86	8	20	20	44	50.13	14	19	12.66	4	4	55.04	15	21	387	43.0955	8.14795
P53999	Activated RNA polymerase II transcriptional coactivator p15 OS=Homo sapiens OX=9606 GN=SUB1 PE=1 SV=3 - [TCP4_HUMAN]	64.57	6	9	9	18	33.07	5	5	59.84	8	12	4.72	1	1	127	14.3864	9.59814
P60709	Actin, cytoplasmic 1 OS=Homo sapiens OX=9606 GN=ACTB PE=1 SV=1 - [ACTB_HUMAN]	64.53	63	1	20	89	41.87	13	17	64.53	20	56	46.4	13	16	375	41.7097	5.47803
P63261	Actin, cytoplasmic 2 OS=Homo sapiens OX=9606 GN=ACTG1 PE=1 SV=1 - [ACTG_HUMAN]	64.53	58	1	20	89	41.87	13	17	64.53	20	56	46.4	13	16	375	41.7658	5.47803
P68371	Tubulin beta-4B chain OS=Homo sapiens OX=9606 GN=TUBB4B PE=1 SV=1 - [TBB4B_HUMAN]	64.04	31	4	21	41	12.81	5	6	60.67	20	34	2.7	1	1	445	49.799	4.89404
P50990	T-complex protein 1 subunit theta OS=Homo sapiens OX=9606 GN=CCT8 PE=1 SV=4 - [TCPQ_HUMAN]	62.77	5	35	35	72	26.64	14	14	59.31	33	42	31.2	16	16	548	59.5825	5.60498
P01024	Complement C3 OS=Homo sapiens OX=9606 GN=C3 PE=1 SV=2 - [CO3_HUMAN]	62.24	8	99	99	377	54.42	83	155	49.31	71	94	50.09	75	128	1663	187.03	6.40479
P08670	Vimentin OS=Homo sapiens OX=9606 GN=VIM PE=1 SV=4 - [VIME_HUMAN]	62.02	46	46	47	161	58.15	33	57	56.44	38	54	56.01	33	50	466	53.6191	5.12256
P78371	T-complex protein 1 subunit beta OS=Homo sapiens OX=9606 GN=CCT2 PE=1 SV=4 - [TCPB_HUMAN]	61.87	5	28	28	67	14.58	7	7	60	27	54	15.89	6	6	535	57.4521	6.45557
A0A384NYT8	Tubulin beta chain (Fragment) OS=Homo sapiens OX=9606 PE=2 SV=1 - [A0A384NYT8_HUMAN]	61.76	35	4	20	41	9.5	4	5	61.76	20	34	6.11	2	2	442	49.4369	4.89404
P48643	T-complex protein 1 subunit epsilon OS=Homo sapiens OX=9606 GN=CCT5 PE=1 SV=1 - [TCPE_HUMAN]	61.74	16	30	30	59	17.56	9	9	59.89	28	43	10.72	6	7	541	59.6328	5.65576
P04075	Fructose-bisphosphate aldolase A OS=Homo sapiens OX=9606 GN=ALDOA PE=1 SV=2 - [ALDOA_HUMAN]	61.54	29	20	20	41	61.54	20	29	33.52	10	10	10.16	2	2	364	39.3953	8.08936
P55072	Transitional endoplasmic reticulum ATPase OS=Homo sapiens OX=9606 GN=VCP PE=1 SV=4 - [TERA_HUMAN]	60.67	11	48	48	147	43.42	34	47	60.67	46	75	33	23	25	806	89.2657	5.26221
A0A3B3ISR2	Complement C1r subcomponent OS=Homo sapiens OX=9606 GN=C1R PE=1 SV=1 - [A0A3B3ISR2_HUMAN]	60.43	19	32	32	133	54.33	27	42	55.18	29	41	58.3	30	50	705	80.1219	6.29053
Q6MZM7	Uncharacterized protein DKFZp686O12165 (Fragment) OS=Homo sapiens OX=9606 GN=DKFZp686O12165 PE=2 SV=1 - [Q6MZM7_HUMAN]	58.82	4	1	96	1173	48.61	72	272	56.22	86	362	56.27	91	539	2193	240.492	5.30029
Q15582	Transforming growth factor-beta-induced protein ig-h3 OS=Homo sapiens OX=9606 GN=TGFBI PE=1 SV=1 - [BGH3_HUMAN]	58.71	12	34	34	211	51.39	25	63	53.73	29	83	57.83	29	65	683	74.634	7.7085
P07093	Glia-derived nexin OS=Homo sapiens OX=9606 GN=SERPINE2 PE=1 SV=1 - [GDN_HUMAN]	58.04	3	1	28	90	40.95	15	18	55.28	23	32	53.27	23	40	398	43.9742	9.29053
Q86TY5	Galectin OS=Homo sapiens OX=9606 PE=2 SV=1 - [Q86TY5_HUMAN]	57.85	6	7	7	18	14.88	2	3	52.07	6	8	46.28	5	7	121	13.8882	9.15869
O43707	Alpha-actinin-4 OS=Homo sapiens OX=9606 GN=ACTN4 PE=1 SV=2 - [ACTN4_HUMAN]	57.52	11	31	49	119	38.2	30	38	48.63	41	53	34.25	25	28	911	104.788	5.43994
P14618	Pyruvate kinase PKM OS=Homo sapiens OX=9606 GN=PKM PE=1 SV=4 - [KPYM_HUMAN]	57.44	24	30	30	56	25.42	13	16	55.18	27	38	4.14	2	2	531	57.9	7.84033
P08253	72 kDa type IV collagenase OS=Homo sapiens OX=9606 GN=MMP2 PE=1 SV=2 - [MMP2_HUMAN]	57.12	11	32	32	121	46.06	25	45	45.91	26	32	43.18	23	44	660	73.8347	5.46533
Q15113	Procollagen C-endopeptidase enhancer 1 OS=Homo sapiens OX=9606 GN=PCOLCE PE=1 SV=2 - [PCOC1_HUMAN]	56.79	3	20	20	80	20.49	7	8	35.63	12	16	54.79	19	56	449	47.942	7.43018
B3KQT9	Protein disulfide-isomerase OS=Homo sapiens OX=9606 PE=2 SV=1 - [B3KQT9_HUMAN]	56.67	5	21	25	50	38.75	17	19	56.67	25	30	2.5	1	1	480	54.0685	7.21045
A5GZ70	Matrix metalloproteinase 3 (Fragment) OS=Homo sapiens OX=9606 GN=MMP3 PE=2 SV=1 - [A5GZ70_HUMAN]	56.34	2	2	5	12	56.34	5	6	33.8	2	2	46.48	3	4	71	8.0541	6.66846
P50991	T-complex protein 1 subunit delta OS=Homo sapiens OX=9606 GN=CCT4 PE=1 SV=4 - [TCPD_HUMAN]	56.03	5	24	24	41	9.09	4	4	56.03	24	28	14.1	8	9	539	57.8878	7.82568
F8W1R7	Myosin light polypeptide 6 OS=Homo sapiens OX=9606 GN=MYL6 PE=1 SV=1 - [F8W1R7_HUMAN]	55.86	19	7	7	12	14.48	2	2	55.86	7	9	6.21	1	1	145	16.2798	4.65283
P11021	Endoplasmic reticulum chaperone BiP OS=Homo sapiens OX=9606 GN=HSPA5 PE=1 SV=2 - [BIP_HUMAN]	55.66	5	34	37	83	42.51	25	34	42.35	23	30	30.28	16	19	654	72.2884	5.16064
B7ZW00	COL6A3 protein OS=Homo sapiens OX=9606 GN=COL6A3 PE=2 SV=1 - [B7ZW00_HUMAN]	55.6	4	2	140	784	46.26	108	240	46.34	103	153	50.93	125	391	2570	278.039	8.14795
D3DTX7	Collagen, type I, alpha 1, isoform CRA_a OS=Homo sapiens OX=9606 GN=COL1A1 PE=4 SV=1 - [D3DTX7_HUMAN]	55.37	2	2	40	211	26.21	19	34	49.04	32	69	45.88	34	108	885	84.6883	6.23975
Q60FE6	Filamin A OS=Homo sapiens OX=9606 GN=FLNA PE=2 SV=1 - [Q60FE6_HUMAN]	55.32	15	1	108	234	24.89	49	58	52.91	101	129	22.05	44	47	2612	277.332	6.04932
P21333	Filamin-A OS=Homo sapiens OX=9606 GN=FLNA PE=1 SV=4 - [FLNA_HUMAN]	55.04	12	1	108	235	25.2	50	59	52.02	100	128	22.4	45	48	2647	280.564	6.06201
P14210	Hepatocyte growth factor OS=Homo sapiens OX=9606 GN=HGF PE=1 SV=2 - [HGF_HUMAN]	54.95	8	33	33	76	46.7	28	35	5.08	3	3	45.33	26	38	728	83.0792	7.88428
P12111	Collagen alpha-3(VI) chain OS=Homo sapiens OX=9606 GN=COL6A3 PE=1 SV=5 - [CO6A3_HUMAN]	54.42	4	26	164	878	44.66	125	269	44.41	119	175	50.02	147	434	3177	343.457	6.68311
O75369	Filamin-B OS=Homo sapiens OX=9606 GN=FLNB PE=1 SV=2 - [FLNB_HUMAN]	54.42	7	98	110	192	18.99	40	43	51.42	103	123	12.3	26	26	2602	277.99	5.73193
P08603	Complement factor H OS=Homo sapiens OX=9606 GN=CFH PE=1 SV=4 - [CFAH_HUMAN]	54.18	21	2	58	189	47.85	48	74	34.52	35	42	45.65	49	73	1231	139.005	6.60986
P61158	Actin-related protein 3 OS=Homo sapiens OX=9606 GN=ACTR3 PE=1 SV=3 - [ARP3_HUMAN]	54.07	13	18	18	37	25.12	8	10	51.67	16	24	7.42	3	3	418	47.341	5.88428
Q06830	Peroxiredoxin-1 OS=Homo sapiens OX=9606 GN=PRDX1 PE=1 SV=1 - [PRDX1_HUMAN]	53.77	6	12	12	20	21.11	4	4	53.77	11	12	22.11	4	4	199	22.0963	8.1333
A0A384MDU2	Collagen, type I, alpha 2, isoform CRA_c OS=Homo sapiens OX=9606 GN=COL1A2 PE=2 SV=1 - [A0A384MDU2_HUMAN]	53.73	8	50	52	335	24.23	26	97	34.11	33	63	51.98	48	175	1366	129.209	8.95361
O15144	Actin-related protein 2/3 complex subunit 2 OS=Homo sapiens OX=9606 GN=ARPC2 PE=1 SV=1 - [ARPC2_HUMAN]	53.67	7	15	15	27	25.33	8	8	50.67	12	18	3	1	1	300	34.3115	7.35693
P31949	Protein S100-A11 OS=Homo sapiens OX=9606 GN=S100A11 PE=1 SV=2 - [S10AB_HUMAN]	52.38	2	5	5	8	41.9	4	4	28.57	3	3	8.57	1	1	105	11.7328	7.12256
H6VRF8	Keratin 1 OS=Homo sapiens OX=9606 GN=KRT1 PE=3 SV=1 - [H6VRF8_HUMAN]	52.33	8	36	40	88	32.14	23	29	46.89	33	43	20.19	13	16	644	66.013	8.11865
P02452	Collagen alpha-1(I) chain OS=Homo sapiens OX=9606 GN=COL1A1 PE=1 SV=5 - [CO1A1_HUMAN]	52.19	7	20	60	270	23.02	27	47	47.68	50	89	42.14	51	134	1464	138.857	5.79541
P42830	C-X-C motif chemokine 5 OS=Homo sapiens OX=9606 GN=CXCL5 PE=1 SV=1 - [CXCL5_HUMAN]	51.75	1	5	6	20	33.33	4	9	51.75	6	8	25.44	3	3	114	11.9645	8.88037
P09871	Complement C1s subcomponent OS=Homo sapiens OX=9606 GN=C1S PE=1 SV=1 - [C1S_HUMAN]	51.6	14	33	33	117	37.21	22	32	40.99	23	28	46.08	30	57	688	76.6348	4.95752
P13639	Elongation factor 2 OS=Homo sapiens OX=9606 GN=EEF2 PE=1 SV=4 - [EF2_HUMAN]	51.52	7	37	38	73	6.53	6	7	50.58	37	56	13.4	10	10	858	95.277	6.82959
Q16270	Insulin-like growth factor-binding protein 7 OS=Homo sapiens OX=9606 GN=IGFBP7 PE=1 SV=1 - [IBP7_HUMAN]	51.42	2	12	12	35	49.29	11	16	46.45	10	15	18.79	4	4	282	29.1114	7.89893
D6RG13	40S ribosomal protein S3a (Fragment) OS=Homo sapiens OX=9606 GN=RPS3A PE=1 SV=1 - [D6RG13_HUMAN]	51.12	15	11	11	18	4.04	1	1	34.53	7	8	39.01	9	9	223	25.5914	9.65674
K7EJT5	60S ribosomal protein L22 (Fragment) OS=Homo sapiens OX=9606 GN=RPL22 PE=1 SV=1 - [K7EJT5_HUMAN]	51.06	8	2	2	4	27.66	1	1	51.06	2	2	23.4	1	1	47	5.07968	9.42236
V9HWC6	Peptidyl-prolyl cis-trans isomerase OS=Homo sapiens OX=9606 GN=HEL-S-39 PE=2 SV=1 - [V9HWC6_HUMAN]	50.96	8	12	13	31	41.83	9	12	46.63	11	14	21.63	5	5	208	22.728	9.31982
A0A024R972	Laminin, gamma 1 (Formerly LAMB2), isoform CRA_a OS=Homo sapiens OX=9606 GN=LAMC1 PE=4 SV=1 - [A0A024R972_HUMAN]	50.92	10	86	86	388	47.36	68	138	40.31	58	83	44.69	77	167	1573	173.9	5.04639
H0UI49	Laminin, alpha 4, isoform CRA_b OS=Homo sapiens OX=9606 GN=LAMA4 PE=4 SV=1 - [H0UI49_HUMAN]	50.88	22	1	90	358	40.14	65	135	33.2	49	62	46.59	77	161	1816	201.697	6.30322
A0A0A0MTC7	Laminin subunit alpha-4 OS=Homo sapiens OX=9606 GN=LAMA4 PE=1 SV=1 - [A0A0A0MTC7_HUMAN]	50.88	22	1	90	356	40.14	65	135	32.32	48	60	46.59	77	161	1816	201.693	6.29053
O60565	Gremlin-1 OS=Homo sapiens OX=9606 GN=GREM1 PE=1 SV=1 - [GREM1_HUMAN]	50.54	3	6	6	17	43.48	5	9	34.78	4	6	5.98	1	2	184	20.6835	9.39307
P04083	Annexin A1 OS=Homo sapiens OX=9606 GN=ANXA1 PE=1 SV=2 - [ANXA1_HUMAN]	50.29	28	16	16	42	34.97	11	17	43.06	12	13	36.71	9	12	346	38.69	7.02002
P17987	T-complex protein 1 subunit alpha OS=Homo sapiens OX=9606 GN=TCP1 PE=1 SV=1 - [TCPA_HUMAN]	50.18	11	23	23	44	7.91	4	5	45.14	20	28	20.86	10	11	556	60.3056	6.11279
V9HW25	Epididymis secretory protein Li 273 OS=Homo sapiens OX=9606 GN=HEL-S-273 PE=2 SV=1 - [V9HW25_HUMAN]	50	14	11	22	37	40.85	14	15	38.38	15	21	4.58	1	1	284	32.9696	4.66553
P07585	Decorin OS=Homo sapiens OX=9606 GN=DCN PE=1 SV=1 - [PGS2_HUMAN]	49.86	23	19	19	64	32.03	10	11	22.01	8	8	49.86	19	45	359	39.7218	8.54346
B3KPS3	Tubulin alpha chain OS=Homo sapiens OX=9606 PE=2 SV=1 - [B3KPS3_HUMAN]	48.8	36	3	17	37	17.07	6	8	48.8	17	23	22.36	6	6	416	46.2118	5.12256
D6RGG3	Collagen alpha-1(XII) chain OS=Homo sapiens OX=9606 GN=COL12A1 PE=1 SV=1 - [D6RGG3_HUMAN]	48.6	7	128	128	407	34.91	80	100	31.91	78	91	45.49	113	216	3062	332.996	5.52881
A0A384MR25	Epididymis secretory sperm binding protein OS=Homo sapiens OX=9606 PE=2 SV=1 - [A0A384MR25_HUMAN]	48.29	2	1	46	159	21.18	23	28	30.97	30	38	45.51	42	93	1114	122.024	5.50342
O14818	Proteasome subunit alpha type-7 OS=Homo sapiens OX=9606 GN=PSMA7 PE=1 SV=1 - [PSA7_HUMAN]	47.98	8	12	12	22	38.71	8	9	47.98	11	12	5.65	1	1	248	27.8696	8.45557
P05121	Plasminogen activator inhibitor 1 OS=Homo sapiens OX=9606 GN=SERPINE1 PE=1 SV=1 - [PAI1_HUMAN]	47.76	4	16	16	46	33.33	12	21	47.76	14	17	25.62	8	8	402	45.031	7.1958
A8K9J7	Histone H2B OS=Homo sapiens OX=9606 PE=2 SV=1 - [A8K9J7_HUMAN]	47.62	17	2	7	17	7.14	1	1	47.62	7	15	7.14	1	1	126	13.9876	10.3159
Q9UBI6	Guanine nucleotide-binding protein G(I)/G(S)/G(O) subunit gamma-12 OS=Homo sapiens OX=9606 GN=GNG12 PE=1 SV=3 - [GBG12_HUMAN]	47.22	2	3	3	4	25	2	2	22.22	1	1	15.28	1	1	72	8.00117	8.96826
A0A0U1RQV3	EGF-containing fibulin-like extracellular matrix protein 1 (Fragment) OS=Homo sapiens OX=9606 GN=EFEMP1 PE=1 SV=1 - [A0A0U1RQV3_HUMAN]	47.14	10	11	11	23	21.07	5	5	19.29	5	5	44.29	10	13	280	31.7358	6.62451
A0A0S2Z4G7	Nucleophosmin (Nucleolar phosphoprotein B23, numatrin), isoform CRA_f (Fragment) OS=Homo sapiens OX=9606 GN=NPM1 PE=2 SV=1 - [A0A0S2Z4G7_HUMAN]	46.79	11	9	9	20	16.23	3	4	44.15	8	12	13.96	3	4	265	29.4462	4.61475
Q08380	Galectin-3-binding protein OS=Homo sapiens OX=9606 GN=LGALS3BP PE=1 SV=1 - [LG3BP_HUMAN]	46.67	15	22	22	158	44.96	19	55	41.03	18	52	38.8	19	51	585	65.2893	5.2749
P53396	ATP-citrate synthase OS=Homo sapiens OX=9606 GN=ACLY PE=1 SV=3 - [ACLY_HUMAN]	46.59	6	47	47	111	24.98	24	29	45.78	45	62	20.35	19	20	1101	120.762	7.32764
P78539	Sushi repeat-containing protein SRPX OS=Homo sapiens OX=9606 GN=SRPX PE=1 SV=1 - [SRPX_HUMAN]	46.34	2	21	21	51	15.52	7	7	42.03	14	15	46.34	20	29	464	51.5381	8.66064
P50454	Serpin H1 OS=Homo sapiens OX=9606 GN=SERPINH1 PE=1 SV=2 - [SERPH_HUMAN]	45.93	15	16	16	58	38.52	12	17	39.71	15	19	37.56	12	22	418	46.4112	8.68994
P35579	Myosin-9 OS=Homo sapiens OX=9606 GN=MYH9 PE=1 SV=4 - [MYH9_HUMAN]	45.87	36	80	87	132	10.51	17	17	43.11	80	100	8.62	13	15	1960	226.392	5.60498
O15143	Actin-related protein 2/3 complex subunit 1B OS=Homo sapiens OX=9606 GN=ARPC1B PE=1 SV=3 - [ARC1B_HUMAN]	45.7	13	5	16	23	11.83	3	3	45.7	16	19	3.76	1	1	372	40.9234	8.35303
Q92626	Peroxidasin homolog OS=Homo sapiens OX=9606 GN=PXDN PE=1 SV=2 - [PXDN_HUMAN]	44.9	6	56	56	136	26.44	33	35	27.86	32	40	34.48	42	61	1479	165.17	7.1665
P35527	Keratin, type I cytoskeletal 9 OS=Homo sapiens OX=9606 GN=KRT9 PE=1 SV=3 - [K1C9_HUMAN]	44.3	5	20	21	39	21.19	10	10	41.25	17	23	11.72	6	6	623	62.0268	5.23682
Q02809	Procollagen-lysine,2-oxoglutarate 5-dioxygenase 1 OS=Homo sapiens OX=9606 GN=PLOD1 PE=1 SV=2 - [PLOD1_HUMAN]	44.29	6	29	29	96	36.18	22	39	34.53	20	26	33.01	22	31	727	83.4974	6.94678
P07942	Laminin subunit beta-1 OS=Homo sapiens OX=9606 GN=LAMB1 PE=1 SV=2 - [LAMB1_HUMAN]	44.01	10	83	84	337	34.99	60	116	32.03	52	68	42.05	76	153	1786	197.909	4.94482
J3QLI9	Small nuclear ribonucleoprotein Sm D1 OS=Homo sapiens OX=9606 GN=SNRPD1 PE=1 SV=1 - [J3QLI9_HUMAN]	44	3	2	2	5	17.33	1	1	44	2	3	17.33	1	1	75	8.38771	11.8394
A1JUI8	Chaperonin subunit 6A (Fragment) OS=Homo sapiens OX=9606 GN=CCT6A PE=2 SV=1 - [A1JUI8_HUMAN]	43.85	8	19	19	49	25.2	11	11	43.85	19	28	24.59	9	10	488	53.6472	6.12549
P14543	Nidogen-1 OS=Homo sapiens OX=9606 GN=NID1 PE=1 SV=3 - [NID1_HUMAN]	43.79	1	3	48	159	19.57	24	29	26.06	29	37	41.3	44	93	1247	136.291	5.2876
B4E0Q9	Protein transport protein SEC23 OS=Homo sapiens OX=9606 PE=2 SV=1 - [B4E0Q9_HUMAN]	43.77	2	1	15	24	8.07	3	3	43.77	15	20	1.96	1	1	409	44.9921	9.24658
O15511	Actin-related protein 2/3 complex subunit 5 OS=Homo sapiens OX=9606 GN=ARPC5 PE=1 SV=3 - [ARPC5_HUMAN]	43.71	3	5	6	11	39.07	5	5	26.49	4	4	21.19	2	2	151	16.3103	5.66846
F5H365	Protein transport protein SEC23 OS=Homo sapiens OX=9606 GN=SEC23A PE=1 SV=1 - [F5H365_HUMAN]	43.48	9	10	25	39	6.52	4	4	43.48	25	34	1.63	1	1	736	82.9156	7.45947
P23396	40S ribosomal protein S3 OS=Homo sapiens OX=9606 GN=RPS3 PE=1 SV=2 - [RS3_HUMAN]	43.21	16	10	10	16	12.35	3	3	27.98	7	7	25.93	6	6	243	26.6714	9.65674
X5D7K9	Major vault protein isoform C (Fragment) OS=Homo sapiens OX=9606 GN=MVP PE=2 SV=1 - [X5D7K9_HUMAN]	42.68	19	26	26	43	11.85	10	10	36.4	20	23	13.91	10	10	827	91.903	5.41455
Q9BUM6	COL6A2 protein OS=Homo sapiens OX=9606 PE=2 SV=1 - [Q9BUM6_HUMAN]	42.35	3	2	18	86	39.29	15	28	30.35	13	18	39.76	15	40	425	47.4207	5.45264
P49327	Fatty acid synthase OS=Homo sapiens OX=9606 GN=FASN PE=1 SV=3 - [FAS_HUMAN]	41.7	13	84	84	151	7.17	17	17	39.86	79	104	11.99	27	30	2511	273.254	6.44287
P13645	Keratin, type I cytoskeletal 10 OS=Homo sapiens OX=9606 GN=KRT10 PE=1 SV=6 - [K1C10_HUMAN]	41.61	24	20	23	54	33.56	17	20	29.97	16	18	28.08	15	16	584	58.7917	5.21143
Q9NRN5	Olfactomedin-like protein 3 OS=Homo sapiens OX=9606 GN=OLFML3 PE=2 SV=1 - [OLFL3_HUMAN]	41.38	2	19	19	33	7.64	4	4	14.04	5	5	38.92	17	24	406	45.9813	6.56592
A0A0S2Z377	Annexin (Fragment) OS=Homo sapiens OX=9606 GN=ANXA6 PE=2 SV=1 - [A0A0S2Z377_HUMAN]	41.38	15	29	29	43	22.19	16	16	37.33	24	26	1.65	1	1	667	75.2292	5.66846
P26022	Pentraxin-related protein PTX3 OS=Homo sapiens OX=9606 GN=PTX3 PE=1 SV=3 - [PTX3_HUMAN]	40.42	4	13	13	49	36.75	10	18	14.44	5	6	38.58	12	25	381	41.9488	5.0083
P19105	Myosin regulatory light chain 12A OS=Homo sapiens OX=9606 GN=MYL12A PE=1 SV=2 - [ML12A_HUMAN]	40.35	9	5	5	8	17.54	2	2	40.35	5	5	5.85	1	1	171	19.7815	4.80518
B4DUV1	Fibulin-1 OS=Homo sapiens OX=9606 PE=2 SV=1 - [B4DUV1_HUMAN]	40.25	9	8	22	68	24.96	13	17	22.78	12	14	34.63	19	37	641	70.1077	5.26221
Q14393	Growth arrest-specific protein 6 OS=Homo sapiens OX=9606 GN=GAS6 PE=1 SV=3 - [GAS6_HUMAN]	39.68	3	22	22	56	35.84	20	25	28.17	15	17	23.16	12	14	678	74.8768	5.69385
P08238	Heat shock protein HSP 90-beta OS=Homo sapiens OX=9606 GN=HSP90AB1 PE=1 SV=4 - [HS90B_HUMAN]	39.5	19	21	29	49	14.09	9	10	38.26	28	32	12.15	7	7	724	83.2121	5.03369
A0A024R889	Spectrin, alpha, non-erythrocytic 1 (Alpha-fodrin), isoform CRA_g OS=Homo sapiens OX=9606 GN=SPTAN1 PE=4 SV=1 - [A0A024R889_HUMAN]	39.36	13	84	84	121	15.91	32	33	31.44	67	75	5.51	12	13	2452	282.076	5.33838
P59998	Actin-related protein 2/3 complex subunit 4 OS=Homo sapiens OX=9606 GN=ARPC4 PE=1 SV=3 - [ARPC4_HUMAN]	39.29	9	7	7	18	39.29	7	7	34.52	6	8	16.67	3	3	168	19.6543	8.42627
P98066	Tumor necrosis factor-inducible gene 6 protein OS=Homo sapiens OX=9606 GN=TNFAIP6 PE=1 SV=2 - [TSG6_HUMAN]	38.99	1	8	8	13	6.86	2	2	38.99	8	9	8.66	2	2	277	31.1833	6.78564
O00391	Sulfhydryl oxidase 1 OS=Homo sapiens OX=9606 GN=QSOX1 PE=1 SV=3 - [QSOX1_HUMAN]	38.96	7	26	26	75	30.52	19	28	21.42	13	14	31.06	21	33	747	82.5255	8.92432
Q01082	Spectrin beta chain, non-erythrocytic 1 OS=Homo sapiens OX=9606 GN=SPTBN1 PE=1 SV=2 - [SPTB2_HUMAN]	38.71	16	72	73	123	15.23	27	28	34.14	65	79	8.29	16	16	2364	274.439	5.56689
H0YD13	CD44 antigen OS=Homo sapiens OX=9606 GN=CD44 PE=1 SV=2 - [H0YD13_HUMAN]	38.35	19	7	7	10	24.76	5	5	17.48	3	3	11.65	2	2	206	22.6686	8.19189
P27105	Erythrocyte band 7 integral membrane protein OS=Homo sapiens OX=9606 GN=STOM PE=1 SV=3 - [STOM_HUMAN]	37.85	7	9	9	17	27.08	6	7	10.07	2	2	27.43	7	8	288	31.7107	7.88428
Q05DJ8	HTRA1 protein (Fragment) OS=Homo sapiens OX=9606 GN=HTRA1 PE=2 SV=1 - [Q05DJ8_HUMAN]	37.3	6	11	11	23	10.11	3	4	11.46	5	6	37.3	11	13	445	48.0066	9.78857
Q53GA7	Tubulin alpha chain (Fragment) OS=Homo sapiens OX=9606 PE=2 SV=1 - [Q53GA7_HUMAN]	36.97	24	1	15	35	15.81	6	8	36.97	15	21	20.71	6	6	449	49.7914	5.13525
P22234	Multifunctional protein ADE2 OS=Homo sapiens OX=9606 GN=PAICS PE=1 SV=3 - [PUR6_HUMAN]	36.94	4	17	17	25	4.47	2	2	33.65	15	20	7.06	3	3	425	47.0491	7.2251
P36955	Pigment epithelium-derived factor OS=Homo sapiens OX=9606 GN=SERPINF1 PE=1 SV=4 - [PEDF_HUMAN]	36.84	9	15	15	37	10.05	4	4	36.6	14	16	31.1	12	17	418	46.2833	6.37939
Q15149	Plectin OS=Homo sapiens OX=9606 GN=PLEC PE=1 SV=3 - [PLEC_HUMAN]	36.7	22	191	192	351	15.31	76	80	33.05	160	205	13.02	57	66	4684	531.466	5.96045
P12109	Collagen alpha-1(VI) chain OS=Homo sapiens OX=9606 GN=COL6A1 PE=1 SV=3 - [CO6A1_HUMAN]	36.58	7	33	33	202	29.38	23	66	28.31	23	34	33.56	29	102	1028	108.462	5.42725
P24043	Laminin subunit alpha-2 OS=Homo sapiens OX=9606 GN=LAMA2 PE=1 SV=4 - [LAMA2_HUMAN]	36.58	7	108	109	301	27.16	78	104	24.31	65	76	29.53	82	121	3122	343.684	6.40479
E9PP50	Cofilin-1 (Fragment) OS=Homo sapiens OX=9606 GN=CFL1 PE=1 SV=8 - [E9PP50_HUMAN]	36.48	9	3	4	6	14.47	2	2	28.93	3	3	6.92	1	1	159	17.7662	8.08936
M0R210	40S ribosomal protein S16 OS=Homo sapiens OX=9606 GN=RPS16 PE=1 SV=1 - [M0R210_HUMAN]	36.43	6	5	5	8	13.95	2	3	16.28	2	2	21.71	3	3	129	14.41	10.228
P11142	Heat shock cognate 71 kDa protein OS=Homo sapiens OX=9606 GN=HSPA8 PE=1 SV=1 - [HSP7C_HUMAN]	36.38	25	11	22	52	16.25	10	12	35.14	20	25	20.9	13	15	646	70.8542	5.51611
P26641	Elongation factor 1-gamma OS=Homo sapiens OX=9606 GN=EEF1G PE=1 SV=3 - [EF1G_HUMAN]	36.38	6	15	15	23	13.73	5	5	36.38	15	17	2.97	1	1	437	50.0871	6.66846
J9R021	Eukaryotic translation initiation factor 3 subunit A OS=Homo sapiens OX=9606 GN=eIF3a PE=2 SV=1 - [J9R021_HUMAN]	35.96	7	45	45	56	3.47	5	5	34.01	42	47	5.57	4	4	1382	166.381	6.78564
Q96KK5	Histone H2A type 1-H OS=Homo sapiens OX=9606 GN=HIST1H2AH PE=1 SV=3 - [H2A1H_HUMAN]	35.94	15	1	6	26	23.44	3	4	35.94	5	16	35.94	4	6	128	13.8978	10.8872
P80723	Brain acid soluble protein 1 OS=Homo sapiens OX=9606 GN=BASP1 PE=1 SV=2 - [BASP1_HUMAN]	35.68	2	5	5	10	35.68	5	5	6.17	1	1	29.52	4	4	227	22.68	4.62744
P04908	Histone H2A type 1-B/E OS=Homo sapiens OX=9606 GN=HIST1H2AB PE=1 SV=2 - [H2A1B_HUMAN]	35.38	5	1	6	22	20	2	3	35.38	5	14	35.38	4	5	130	14.127	11.0483
P35908	Keratin, type II cytoskeletal 2 epidermal OS=Homo sapiens OX=9606 GN=KRT2 PE=1 SV=2 - [K22E_HUMAN]	35.21	17	14	20	38	21.28	13	13	30.52	16	16	16.12	9	9	639	65.3932	8.00146
O00622	CCN family member 1 OS=Homo sapiens OX=9606 GN=CCN1 PE=1 SV=1 - [CCN1_HUMAN]	35.17	4	13	13	23	26.25	9	9	18.37	7	7	17.85	6	7	381	41.9983	8.20654
P07996	Thrombospondin-1 OS=Homo sapiens OX=9606 GN=THBS1 PE=1 SV=2 - [TSP1_HUMAN]	34.87	8	1	38	108	33.08	35	58	18.46	19	21	21.79	21	29	1170	129.3	4.94482
A0A024R9Q1	Thrombospondin 1, isoform CRA_a OS=Homo sapiens OX=9606 GN=THBS1 PE=4 SV=1 - [A0A024R9Q1_HUMAN]	34.87	8	1	38	108	33.08	35	58	17.44	18	20	22.82	22	30	1170	129.27	4.94482
E9PK01	Elongation factor 1-delta (Fragment) OS=Homo sapiens OX=9606 GN=EEF1D PE=1 SV=1 - [E9PK01_HUMAN]	34.87	27	6	7	11	9.2	2	2	34.87	7	7	9.2	2	2	261	28.8036	5.021
P61160	Actin-related protein 2 OS=Homo sapiens OX=9606 GN=ACTR2 PE=1 SV=1 - [ARP2_HUMAN]	34.77	7	12	12	28	25.38	8	9	34.77	12	16	8.63	3	3	394	44.7322	6.7417
B3KN06	Coronin OS=Homo sapiens OX=9606 PE=2 SV=1 - [B3KN06_HUMAN]	34.6	21	20	20	40	16.03	8	9	34.6	20	26	8.23	4	5	474	53.19	6.93213
P19338	Nucleolin OS=Homo sapiens OX=9606 GN=NCL PE=1 SV=3 - [NUCL_HUMAN]	34.51	10	26	26	55	28.17	17	19	30.28	23	27	15.49	9	9	710	76.5684	4.70361
P23142	Fibulin-1 OS=Homo sapiens OX=9606 GN=FBLN1 PE=1 SV=4 - [FBLN1_HUMAN]	34.28	9	7	21	73	19.2	14	20	26.74	16	19	28.73	18	34	703	77.1624	5.22412
P08254	Stromelysin-1 OS=Homo sapiens OX=9606 GN=MMP3 PE=1 SV=2 - [MMP3_HUMAN]	33.96	4	19	22	62	33.96	21	28	21.38	13	14	26.62	17	20	477	53.9433	6.16357
P08779	Keratin, type I cytoskeletal 16 OS=Homo sapiens OX=9606 GN=KRT16 PE=1 SV=4 - [K1C16_HUMAN]	33.83	39	4	15	21	3.38	2	2	32.35	14	16	4.86	3	3	473	51.2362	5.04639
H0YAR1	Lysyl oxidase homolog 2 (Fragment) OS=Homo sapiens OX=9606 GN=LOXL2 PE=1 SV=1 - [H0YAR1_HUMAN]	33.82	1	1	6	11	33.82	6	6	13.53	2	2	21.74	3	3	207	22.3751	7.09326
A4UCS6	Peroxiredoxin 6 (Fragment) OS=Homo sapiens OX=9606 PE=2 SV=1 - [A4UCS6_HUMAN]	33.75	2	3	3	3	8.75	1	1	11.25	1	1	13.75	1	1	80	9.00878	5.14795
Q14315	Filamin-C OS=Homo sapiens OX=9606 GN=FLNC PE=1 SV=3 - [FLNC_HUMAN]	33.61	5	61	75	143	22.83	50	55	18.79	41	42	19.01	43	46	2725	290.841	5.97314
A0A024R8V7	TIMP metallopeptidase inhibitor 2, isoform CRA_b OS=Homo sapiens OX=9606 GN=TIMP2 PE=4 SV=1 - [A0A024R8V7_HUMAN]	33.52	4	8	8	23	33.52	8	10	32.96	6	7	29.05	5	6	179	20.1819	7.1665
Q9Y490	Talin-1 OS=Homo sapiens OX=9606 GN=TLN1 PE=1 SV=3 - [TLN1_HUMAN]	33.1	7	59	59	76	0.75	2	2	32.66	58	73	0.55	1	1	2541	269.599	6.07471
P09341	Growth-regulated alpha protein OS=Homo sapiens OX=9606 GN=CXCL1 PE=1 SV=1 - [GROA_HUMAN]	32.71	2	2	3	7	25.23	2	2	25.23	2	3	22.43	2	2	107	11.2942	10.4331
P07900	Heat shock protein HSP 90-alpha OS=Homo sapiens OX=9606 GN=HSP90AA1 PE=1 SV=5 - [HS90A_HUMAN]	32.51	19	14	21	43	9.7	6	7	32.51	21	29	12.43	7	7	732	84.6067	5.021
O75340	Programmed cell death protein 6 OS=Homo sapiens OX=9606 GN=PDCD6 PE=1 SV=1 - [PDCD6_HUMAN]	32.46	7	5	5	8	23.56	3	3	5.76	1	1	18.32	4	4	191	21.8548	5.40186
A0A1W2PNV4	Uncharacterized protein OS=Homo sapiens OX=9606 PE=4 SV=1 - [A0A1W2PNV4_HUMAN]	32.31	10	9	20	29	7.75	4	4	32.31	20	24	2.05	1	1	684	75.8248	8.5874
Q14112	Nidogen-2 OS=Homo sapiens OX=9606 GN=NID2 PE=1 SV=3 - [NID2_HUMAN]	32.29	10	18	36	108	21.96	24	32	11.13	11	12	32.29	35	64	1375	151.158	5.2876
P12110	Collagen alpha-2(VI) chain OS=Homo sapiens OX=9606 GN=COL6A2 PE=1 SV=4 - [CO6A2_HUMAN]	31.89	5	15	31	134	26.2	24	45	23.16	22	28	26.01	24	61	1019	108.512	6.21436
F5H7S3	Tropomyosin alpha-1 chain OS=Homo sapiens OX=9606 GN=TPM1 PE=1 SV=2 - [F5H7S3_HUMAN]	31.02	17	3	12	21	25.31	7	7	26.12	11	13	5.31	1	1	245	28.5076	4.77979
A0A4D5RAC7	Tr-type G domain-containing protein OS=Homo sapiens OX=9606 PE=4 SV=1 - [A0A4D5RAC7_HUMAN]	30.59	74	11	11	23	18.12	6	7	28.71	10	11	11.29	5	5	425	46.1811	9.02686
Q99988	Growth/differentiation factor 15 OS=Homo sapiens OX=9606 GN=GDF15 PE=1 SV=3 - [GDF15_HUMAN]	30.52	2	9	9	18	25.32	7	9	7.47	2	2	25.97	7	7	308	34.1188	9.65674
Q00610	Clathrin heavy chain 1 OS=Homo sapiens OX=9606 GN=CLTC PE=1 SV=5 - [CLH1_HUMAN]	30.39	11	38	38	59	7.88	10	10	28.12	34	41	5.01	8	8	1675	191.493	5.69385
A0A494C0G5	Agrin OS=Homo sapiens OX=9606 GN=AGRN PE=1 SV=1 - [A0A494C0G5_HUMAN]	30.15	6	3	46	129	20.31	33	49	27.27	39	43	17.63	29	37	1940	202.963	6.55127
Q02388	Collagen alpha-1(VII) chain OS=Homo sapiens OX=9606 GN=COL7A1 PE=1 SV=2 - [CO7A1_HUMAN]	30.03	3	64	64	177	8.42	20	21	24.93	50	71	26.46	58	85	2944	295.041	6.26514
B4DDN4	Eukaryotic translation initiation factor 3 subunit C OS=Homo sapiens OX=9606 GN=EIF3C PE=2 SV=1 - [B4DDN4_HUMAN]	29.8	23	22	22	32	4.55	4	4	27.4	20	25	4.67	3	3	792	91.5896	6.7417
Q9Y6C2	EMILIN-1 OS=Homo sapiens OX=9606 GN=EMILIN1 PE=1 SV=3 - [EMIL1_HUMAN]	29.72	2	25	25	46	0.98	1	1	15.55	13	16	27.95	22	29	1016	106.63	5.17334
A0A384MDM4	Epididymis secretory sperm binding protein OS=Homo sapiens OX=9606 PE=2 SV=1 - [A0A384MDM4_HUMAN]	29.47	10	68	72	157	9.68	27	28	19.02	46	48	26.02	63	81	2871	312.022	4.93213
D6RF92	C-X-C motif chemokine OS=Homo sapiens OX=9606 GN=CXCL6 PE=1 SV=1 - [D6RF92_HUMAN]	29.2	2	3	4	9	21.24	2	2	29.2	4	5	11.5	2	2	113	11.8936	9.75928
A5D904	RPS9 protein (Fragment) OS=Homo sapiens OX=9606 GN=RPS9 PE=2 SV=1 - [A5D904_HUMAN]	29.2	5	4	4	8	6.19	1	1	23.01	3	3	29.2	4	4	113	13.1533	10.4478
O00468	Agrin OS=Homo sapiens OX=9606 GN=AGRN PE=1 SV=6 - [AGRIN_HUMAN]	29.16	6	3	46	123	19.92	33	46	24.95	38	42	15.72	28	35	2068	217.179	6.39209
B5BUB5	Autoantigen La (Fragment) OS=Homo sapiens OX=9606 GN=SSB PE=2 SV=1 - [B5BUB5_HUMAN]	28.92	8	11	11	16	1.72	1	1	28.92	11	14	1.72	1	1	408	46.8382	7.12256
Q05707	Collagen alpha-1(XIV) chain OS=Homo sapiens OX=9606 GN=COL14A1 PE=1 SV=3 - [COEA1_HUMAN]	28.79	6	41	41	70	3.12	5	5	0.61	1	1	28.17	40	64	1796	193.394	5.30029
P06733	Alpha-enolase OS=Homo sapiens OX=9606 GN=ENO1 PE=1 SV=2 - [ENOA_HUMAN]	28.57	13	8	8	13	10.83	3	3	28.57	8	8	4.84	2	2	434	47.1393	7.38623
P07737	Profilin-1 OS=Homo sapiens OX=9606 GN=PFN1 PE=1 SV=2 - [PROF1_HUMAN]	28.57	3	4	4	6	15.71	2	2	18.57	3	3	10	1	1	140	15.0446	8.26514
A0A087WYS1	UTP--glucose-1-phosphate uridylyltransferase OS=Homo sapiens OX=9606 GN=UGP2 PE=1 SV=1 - [A0A087WYS1_HUMAN]	28.54	16	12	12	21	19.09	8	8	25.79	11	11	4.33	2	2	508	56.9318	7.88428
C9J9K3	40S ribosomal protein SA (Fragment) OS=Homo sapiens OX=9606 GN=RPSA PE=1 SV=8 - [C9J9K3_HUMAN]	28.52	6	6	6	15	25.48	5	5	25.48	5	6	17.49	4	4	263	29.386	5.24951
O60687	Sushi repeat-containing protein SRPX2 OS=Homo sapiens OX=9606 GN=SRPX2 PE=1 SV=1 - [SRPX2_HUMAN]	28.17	4	13	13	29	12.47	5	6	24.95	11	11	21.51	9	12	465	52.9377	7.25439
P39019	40S ribosomal protein S19 OS=Homo sapiens OX=9606 GN=RPS19 PE=1 SV=2 - [RS19_HUMAN]	27.59	7	5	5	7	13.79	2	2	20.69	4	4	6.9	1	1	145	16.0505	10.3159
Q5U0B9	Stem cell growth factor; lymphocyte secreted C-type lectin OS=Homo sapiens OX=9606 PE=2 SV=1 - [Q5U0B9_HUMAN]	27.55	5	8	8	12	7.12	2	2	20.43	6	6	12.38	4	4	323	35.5734	5.16064
P63244	Receptor of activated protein C kinase 1 OS=Homo sapiens OX=9606 GN=RACK1 PE=1 SV=3 - [RACK1_HUMAN]	27.44	24	8	8	13	9.46	3	3	27.44	7	8	8.52	2	2	317	35.0546	7.69385
Q12841	Follistatin-related protein 1 OS=Homo sapiens OX=9606 GN=FSTL1 PE=1 SV=1 - [FSTL1_HUMAN]	27.27	5	10	10	17	22.73	7	7	3.9	1	1	24.68	8	9	308	34.9629	5.51611
Q9UBX5	Fibulin-5 OS=Homo sapiens OX=9606 GN=FBLN5 PE=1 SV=1 - [FBLN5_HUMAN]	27.23	6	12	12	48	19.87	9	13	22.32	9	11	24.78	10	24	448	50.1467	4.729
A0A087WZK9	Eukaryotic translation initiation factor 3 subunit H OS=Homo sapiens OX=9606 GN=EIF3H PE=1 SV=1 - [A0A087WZK9_HUMAN]	27.22	13	8	8	14	8.88	2	2	27.22	8	11	5.44	1	1	349	39.5648	6.39209
P05387	60S acidic ribosomal protein P2 OS=Homo sapiens OX=9606 GN=RPLP2 PE=1 SV=1 - [RLA2_HUMAN]	26.96	2	2	2	4	10.43	1	1	26.96	2	2	10.43	1	1	115	11.6578	4.53857
P15144	Aminopeptidase N OS=Homo sapiens OX=9606 GN=ANPEP PE=1 SV=4 - [AMPN_HUMAN]	26.78	11	20	20	34	17.79	13	14	14.68	12	12	9	8	8	967	109.471	5.47803
D3DS95	HCG21173, isoform CRA_a OS=Homo sapiens OX=9606 GN=hCG_21173 PE=4 SV=1 - [D3DS95_HUMAN]	26.6	4	2	2	5	9.57	1	1	26.6	2	2	26.6	2	2	94	10.1167	10.0669
B5BUB1	RuvB-like helicase (Fragment) OS=Homo sapiens OX=9606 GN=RUVBL1 PE=2 SV=1 - [B5BUB1_HUMAN]	26.32	7	8	8	13	5.04	2	2	23.25	7	8	10.53	3	3	456	50.1843	6.41748
P19876	C-X-C motif chemokine 3 OS=Homo sapiens OX=9606 GN=CXCL3 PE=1 SV=1 - [CXCL3_HUMAN]	26.17	2	1	2	5	26.17	2	2	14.95	1	2	14.95	1	1	107	11.3352	10.3745
R4GN98	Protein S100 (Fragment) OS=Homo sapiens OX=9606 GN=S100A6 PE=1 SV=1 - [R4GN98_HUMAN]	25.88	3	3	3	6	9.41	1	1	25.88	3	3	17.65	2	2	85	9.67506	5.45264
O60568	Multifunctional procollagen lysine hydroxylase and glycosyltransferase LH3 OS=Homo sapiens OX=9606 GN=PLOD3 PE=1 SV=1 - [PLOD3_HUMAN]	25.88	11	15	15	24	17.89	10	11	9.08	5	5	12.87	8	8	738	84.7315	6.04932
A0A024RAB6	Heparan sulfate proteoglycan 2 (Perlecan), isoform CRA_b OS=Homo sapiens OX=9606 GN=HSPG2 PE=4 SV=1 - [A0A024RAB6_HUMAN]	25.75	8	84	84	177	14.15	48	58	10.29	34	37	19.35	61	82	4346	463.723	6.50732
A0A3G5AXY7	Hemoglobin subunit beta (Fragment) OS=Homo sapiens OX=9606 GN=HBB PE=3 SV=1 - [A0A3G5AXY7_HUMAN]	25.68	65	2	2	3	13.51	1	1	12.16	1	1	13.51	1	1	74	8.22319	6.93213
A0A2R8Y6L3	RPS10-NUDT3 readthrough (Fragment) OS=Homo sapiens OX=9606 GN=RPS10-NUDT3 PE=4 SV=1 - [A0A2R8Y6L3_HUMAN]	25.62	9	3	3	5	5.79	1	1	25.62	3	3	5.79	1	1	121	14.2846	10.0376
P10909	Clusterin OS=Homo sapiens OX=9606 GN=CLU PE=1 SV=1 - [CLUS_HUMAN]	25.61	14	10	10	17	4.68	2	2	9.35	3	3	25.61	10	12	449	52.461	6.26514
O00560	Syntenin-1 OS=Homo sapiens OX=9606 GN=SDCBP PE=1 SV=1 - [SDCB1_HUMAN]	25.5	5	5	5	15	22.15	4	6	11.41	2	3	25.5	5	6	298	32.4239	7.53271
Q6NUL1	Exostoses (Multiple) 2 OS=Homo sapiens OX=9606 GN=EXT2 PE=2 SV=1 - [Q6NUL1_HUMAN]	25.35	5	13	13	22	16.71	8	9	11.14	6	6	9.47	7	7	718	82.1418	6.55127
P01034	Cystatin-C OS=Homo sapiens OX=9606 GN=CST3 PE=1 SV=1 - [CYTC_HUMAN]	25.34	1	3	3	3	7.53	1	1	11.64	1	1	6.16	1	1	146	15.7891	8.74854
P16401	Histone H1.5 OS=Homo sapiens OX=9606 GN=HIST1H1B PE=1 SV=3 - [H15_HUMAN]	25.22	2	4	5	8	19.91	4	4	7.96	2	2	9.29	2	2	226	22.5665	10.9165
P02533	Keratin, type I cytoskeletal 14 OS=Homo sapiens OX=9606 GN=KRT14 PE=1 SV=4 - [K1C14_HUMAN]	25	38	1	13	18	3.39	2	2	23.52	12	13	4.87	3	3	472	51.5294	5.16064
P62269	40S ribosomal protein S18 OS=Homo sapiens OX=9606 GN=RPS18 PE=1 SV=3 - [RS18_HUMAN]	25	4	4	4	8	11.18	2	2	19.08	3	3	19.08	3	3	152	17.7079	10.9897
A0A1U9X8Y4	Chloride intracellular channel protein OS=Homo sapiens OX=9606 PE=3 SV=1 - [A0A1U9X8Y4_HUMAN]	25	3	5	5	6	5	1	1	20	4	4	7.5	1	1	240	26.7767	5.26221
Q5JR95	40S ribosomal protein S8 OS=Homo sapiens OX=9606 GN=RPS8 PE=1 SV=1 - [Q5JR95_HUMAN]	24.47	3	4	4	7	10.64	2	2	12.77	2	2	19.68	3	3	188	21.866	10.3599
O15230	Laminin subunit alpha-5 OS=Homo sapiens OX=9606 GN=LAMA5 PE=1 SV=8 - [LAMA5_HUMAN]	24.44	7	77	77	185	13.45	40	46	11.29	33	34	22.9	71	105	3695	399.479	7.02002
O00487	26S proteasome non-ATPase regulatory subunit 14 OS=Homo sapiens OX=9606 GN=PSMD14 PE=1 SV=1 - [PSDE_HUMAN]	24.19	5	6	6	9	4.19	1	1	24.19	6	7	4.19	1	1	310	34.5546	6.52197
Q4LDE5	Sushi, von Willebrand factor type A, EGF and pentraxin domain-containing protein 1 OS=Homo sapiens OX=9606 GN=SVEP1 PE=1 SV=3 - [SVEP1_HUMAN]	23.69	6	69	69	158	12.35	37	40	11.31	33	33	20.33	58	85	3571	389.912	5.50342
F8WE04	Heat shock protein beta-1 OS=Homo sapiens OX=9606 GN=HSPB1 PE=1 SV=1 - [F8WE04_HUMAN]	23.66	3	4	4	8	23.66	4	4	9.68	2	2	10.75	2	2	186	20.3935	9.05615
P26038	Moesin OS=Homo sapiens OX=9606 GN=MSN PE=1 SV=3 - [MOES_HUMAN]	23.4	11	8	15	20	9.88	6	6	18.72	12	13	1.56	1	1	577	67.7778	6.40479
P35556	Fibrillin-2 OS=Homo sapiens OX=9606 GN=FBN2 PE=1 SV=3 - [FBN2_HUMAN]	22.84	5	53	57	125	12.33	32	33	9.86	23	24	21.15	53	68	2912	314.558	4.85596
P43235	Cathepsin K OS=Homo sapiens OX=9606 GN=CTSK PE=1 SV=1 - [CATK_HUMAN]	22.8	3	6	6	17	20.36	5	7	17.33	4	4	17.33	4	6	329	36.9424	8.48486
P55268	Laminin subunit beta-2 OS=Homo sapiens OX=9606 GN=LAMB2 PE=1 SV=2 - [LAMB2_HUMAN]	22.41	9	35	36	59	13.13	20	21	0.33	1	1	20.19	32	37	1798	195.854	6.52197
H7BY82	Collagen alpha-1(V) chain (Fragment) OS=Homo sapiens OX=9606 GN=COL5A1 PE=1 SV=1 - [H7BY82_HUMAN]	22.38	1	1	4	11	11.9	2	3	13.81	2	2	19.05	3	6	210	23.629	5.16064
E9PRU1	EGF-containing fibulin-like extracellular matrix protein 2 OS=Homo sapiens OX=9606 GN=EFEMP2 PE=1 SV=1 - [E9PRU1_HUMAN]	22.25	11	7	7	15	19.72	6	6	3.9	2	2	15.6	5	7	436	48.1596	5.0083
A0A218KGR2	Amyloid beta A4 protein isoform a OS=Homo sapiens OX=9606 GN=APP PE=4 SV=1 - [A0A218KGR2_HUMAN]	22.21	16	15	16	27	12.08	9	9	1.95	2	2	22.21	15	16	770	86.8851	4.83057
B3KXC3	Ferritin OS=Homo sapiens OX=9606 PE=2 SV=1 - [B3KXC3_HUMAN]	21.86	15	4	4	8	16.94	3	4	8.74	2	2	9.84	2	2	183	21.1823	5.5542
A0A087WUV8	Basigin OS=Homo sapiens OX=9606 GN=BSG PE=1 SV=1 - [A0A087WUV8_HUMAN]	21.69	11	3	3	6	12.17	2	2	21.69	3	3	4.76	1	1	189	20.5294	6.68311
O95965	Integrin beta-like protein 1 OS=Homo sapiens OX=9606 GN=ITGBL1 PE=2 SV=1 - [ITGBL_HUMAN]	21.26	6	9	9	16	14.98	7	7	15.99	6	6	8.1	3	3	494	53.8835	5.64307
P62316	Small nuclear ribonucleoprotein Sm D2 OS=Homo sapiens OX=9606 GN=SNRPD2 PE=1 SV=1 - [SMD2_HUMAN]	21.19	3	3	3	3	8.47	1	1	5.93	1	1	6.78	1	1	118	13.5182	9.90576
A0A087WXE9	Inactive serine protease PAMR1 OS=Homo sapiens OX=9606 GN=PAMR1 PE=1 SV=1 - [A0A087WXE9_HUMAN]	20.59	7	13	13	22	13.68	9	10	4.85	3	3	13.97	9	9	680	75.6431	7.69385
Q9Y4K0	Lysyl oxidase homolog 2 OS=Homo sapiens OX=9606 GN=LOXL2 PE=1 SV=1 - [LOXL2_HUMAN]	20.28	9	8	13	26	16.15	11	11	12.92	8	9	8.14	5	6	774	86.6683	6.37939
P02461	Collagen alpha-1(III) chain OS=Homo sapiens OX=9606 GN=COL3A1 PE=1 SV=4 - [CO3A1_HUMAN]	20.19	2	25	25	132	10.57	12	16	15.76	20	38	20.19	25	78	1466	138.479	6.60986
Q15293	Reticulocalbin-1 OS=Homo sapiens OX=9606 GN=RCN1 PE=1 SV=1 - [RCN1_HUMAN]	19.94	2	5	5	7	3.93	1	1	10.57	2	2	15.11	4	4	331	38.8662	4.99561
B4DV79	Eukaryotic translation initiation factor 3 subunit B OS=Homo sapiens OX=9606 GN=EIF3B PE=2 SV=1 - [B4DV79_HUMAN]	19.92	9	14	14	16	1.9	1	1	19.92	14	14	1.9	1	1	738	85.0814	5.26221
A0A024R3N3	Amyloid beta (A4)-like protein 2, isoform CRA_a OS=Homo sapiens OX=9606 GN=APLP2 PE=4 SV=1 - [A0A024R3N3_HUMAN]	19.86	8	11	12	16	18.45	11	12	1.13	1	1	4.23	3	3	710	81.9274	4.80518
P35998	26S proteasome regulatory subunit 7 OS=Homo sapiens OX=9606 GN=PSMC2 PE=1 SV=3 - [PRS7_HUMAN]	19.86	4	7	7	12	2.54	1	1	17.32	6	7	9.01	3	4	433	48.6031	5.94775
P62318	Small nuclear ribonucleoprotein Sm D3 OS=Homo sapiens OX=9606 GN=SNRPD3 PE=1 SV=1 - [SMD3_HUMAN]	19.84	1	3	3	5	7.94	1	1	19.84	3	3	7.94	1	1	126	13.9073	10.3159
P35606	Coatomer subunit beta' OS=Homo sapiens OX=9606 GN=COPB2 PE=1 SV=2 - [COPB2_HUMAN]	19.76	4	12	12	15	0.99	1	1	19.76	12	12	1.1	1	2	906	102.422	5.2749
P35442	Thrombospondin-2 OS=Homo sapiens OX=9606 GN=THBS2 PE=1 SV=2 - [TSP2_HUMAN]	19.71	4	16	19	44	15.1	14	16	16.47	16	18	8.7	9	10	1172	129.908	4.83057
Q86V58	Fibulin 2 OS=Homo sapiens OX=9606 GN=FBLN2 PE=2 SV=1 - [Q86V58_HUMAN]	19.68	5	18	18	30	1.69	2	2	3.46	3	4	18.83	17	24	1184	126.425	4.81787
Q96CG8	Collagen triple helix repeat-containing protein 1 OS=Homo sapiens OX=9606 GN=CTHRC1 PE=1 SV=1 - [CTHR1_HUMAN]	19.34	4	4	4	8	19.34	4	4	16.05	3	3	6.17	1	1	243	26.2071	7.98682
Q5CZI2	Uncharacterized protein DKFZp686D12108 (Fragment) OS=Homo sapiens OX=9606 GN=DKFZp686D12108 PE=2 SV=1 - [Q5CZI2_HUMAN]	19.32	1	1	18	56	15.76	13	20	3.47	3	4	19.32	18	32	1180	129.591	5.31299
P63104	14-3-3 protein zeta/delta OS=Homo sapiens OX=9606 GN=YWHAZ PE=1 SV=1 - [1433Z_HUMAN]	18.78	18	3	5	7	11.84	3	3	10.2	3	3	3.67	1	1	245	27.7277	4.79248
Q59H57	Fusion (Involved in t(12;16) in malignant liposarcoma) isoform a variant (Fragment) OS=Homo sapiens OX=9606 PE=2 SV=1 - [Q59H57_HUMAN]	18.33	11	4	4	6	3	1	1	13.67	3	4	4.67	1	1	300	31.9743	9.5249
P53621	Coatomer subunit alpha OS=Homo sapiens OX=9606 GN=COPA PE=1 SV=2 - [COPA_HUMAN]	18.22	9	20	20	24	0.82	1	1	18.22	20	21	1.47	2	2	1224	138.258	7.66455
E7ETU9	Procollagen-lysine,2-oxoglutarate 5-dioxygenase 2 OS=Homo sapiens OX=9606 GN=PLOD2 PE=1 SV=1 - [E7ETU9_HUMAN]	17.92	6	10	10	15	17.92	10	10	5.41	3	3	3.41	2	2	703	81.1187	6.65381
Q4W4Y1	Dopamine receptor interacting protein 4 OS=Homo sapiens OX=9606 GN=DRIP4 PE=2 SV=1 - [Q4W4Y1_HUMAN]	17.86	9	14	14	24	10.71	8	9	6.45	5	5	9.68	8	10	868	96.0192	6.52197
P13647	Keratin, type II cytoskeletal 5 OS=Homo sapiens OX=9606 GN=KRT5 PE=1 SV=3 - [K2C5_HUMAN]	17.8	35	5	12	17	5.93	4	4	17.8	11	12	1.19	1	1	590	62.34	7.73779
Q92930	Ras-related protein Rab-8B OS=Homo sapiens OX=9606 GN=RAB8B PE=1 SV=2 - [RAB8B_HUMAN]	17.39	82	1	3	7	17.39	3	3	10.63	2	2	10.63	2	2	207	23.5691	9.0708
J3QRJ3	Thy-1 membrane glycoprotein OS=Homo sapiens OX=9606 GN=THY1 PE=1 SV=1 - [J3QRJ3_HUMAN]	17.36	5	2	2	6	17.36	2	2	17.36	2	2	17.36	2	2	144	16.1394	8.30908
Q16394	Exostosin-1 OS=Homo sapiens OX=9606 GN=EXT1 PE=1 SV=2 - [EXT1_HUMAN]	17.29	6	13	13	24	10.99	8	8	15.01	11	11	6.43	5	5	746	86.1998	9.0415
E9PJK1	Tetraspanin OS=Homo sapiens OX=9606 GN=CD81 PE=1 SV=1 - [E9PJK1_HUMAN]	16.97	10	2	2	6	16.97	2	2	12.12	1	2	12.12	1	2	165	17.9509	4.99561
Q13200	26S proteasome non-ATPase regulatory subunit 2 OS=Homo sapiens OX=9606 GN=PSMD2 PE=1 SV=3 - [PSMD2_HUMAN]	16.85	9	11	11	17	4.19	3	3	16.85	11	12	2.86	2	2	908	100.136	5.19873
P62820	Ras-related protein Rab-1A OS=Homo sapiens OX=9606 GN=RAB1A PE=1 SV=3 - [RAB1A_HUMAN]	16.59	85	1	3	7	16.59	3	3	10.73	2	2	10.73	2	2	205	22.6634	6.21436
F6KPG5	Albumin (Fragment) OS=Homo sapiens OX=9606 PE=2 SV=1 - [F6KPG5_HUMAN]	16.58	14	11	11	22	13.85	9	10	6.84	5	5	9.4	7	7	585	66.488	6.03662
P49767	Vascular endothelial growth factor C OS=Homo sapiens OX=9606 GN=VEGFC PE=1 SV=1 - [VEGFC_HUMAN]	16.47	2	7	7	11	14.8	6	7	6.44	3	3	1.91	1	1	419	46.8519	7.51807
Q59F20	Neuropilin-1 variant (Fragment) OS=Homo sapiens OX=9606 PE=2 SV=1 - [Q59F20_HUMAN]	16.4	16	11	11	18	12.92	8	8	6.52	5	5	6.74	5	5	890	99.6308	5.93506
A0A2R8Y7M3	Radixin OS=Homo sapiens OX=9606 GN=RDX PE=1 SV=1 - [A0A2R8Y7M3_HUMAN]	16.29	15	3	10	13	1.5	1	1	16.29	10	11	1.69	1	1	534	62.8914	6.0874
H0YB13	Stanniocalcin-2 (Fragment) OS=Homo sapiens OX=9606 GN=STC2 PE=1 SV=1 - [H0YB13_HUMAN]	16.26	4	2	2	4	16.26	2	2	6.5	1	1	6.5	1	1	123	13.8757	7.63525
E9PKD5	26S proteasome regulatory subunit 6A (Fragment) OS=Homo sapiens OX=9606 GN=PSMC3 PE=1 SV=2 - [E9PKD5_HUMAN]	16.08	8	4	4	6	3.22	1	1	16.08	4	4	3.22	1	1	311	34.5923	5.33838
A0A2R8Y6J3	60S ribosomal protein L5 (Fragment) OS=Homo sapiens OX=9606 GN=RPL5 PE=1 SV=1 - [A0A2R8Y6J3_HUMAN]	15.97	4	3	3	6	5.04	1	1	15.97	3	3	10.92	2	2	238	27.0277	9.12939
A0A384MDT7	Epididymis secretory sperm binding protein OS=Homo sapiens OX=9606 PE=2 SV=1 - [A0A384MDT7_HUMAN]	15.49	3	1	11	26	10.49	7	8	14.24	9	11	9.23	6	7	639	69.9019	5.8335
F8VNT9	CD63 antigen (Fragment) OS=Homo sapiens OX=9606 GN=CD63 PE=1 SV=1 - [F8VNT9_HUMAN]	15.04	6	3	3	6	15.04	3	4	6.02	1	1	7.52	1	1	133	14.2554	7.59131
D6RB12	Spondin-2 (Fragment) OS=Homo sapiens OX=9606 GN=SPON2 PE=1 SV=1 - [D6RB12_HUMAN]	14.81	4	2	2	5	14.81	2	2	7.41	1	1	14.81	2	2	108	11.6449	9.45166
Q15198	Platelet-derived growth factor receptor-like protein OS=Homo sapiens OX=9606 GN=PDGFRL PE=1 SV=1 - [PGFRL_HUMAN]	14.67	1	4	4	7	14.67	4	4	3.47	1	1	5.33	2	2	375	41.8345	8.49951
Q99985	Semaphorin-3C OS=Homo sapiens OX=9606 GN=SEMA3C PE=2 SV=2 - [SEM3C_HUMAN]	14.38	3	9	9	18	11.72	7	7	4.66	3	3	11.19	7	8	751	85.1526	8.68994
Q6UXH8	Collagen and calcium-binding EGF domain-containing protein 1 OS=Homo sapiens OX=9606 GN=CCBE1 PE=1 SV=1 - [CCBE1_HUMAN]	14.29	4	5	5	12	9.61	3	3	10.1	3	3	11.82	4	6	406	44.0743	7.57666
P05556	Integrin beta-1 OS=Homo sapiens OX=9606 GN=ITGB1 PE=1 SV=2 - [ITB1_HUMAN]	13.78	8	9	9	12	10.15	7	7	6.14	4	4	1.13	1	1	798	88.357	5.38916
P15880	40S ribosomal protein S2 OS=Homo sapiens OX=9606 GN=RPS2 PE=1 SV=2 - [RS2_HUMAN]	13.65	17	4	4	7	7.51	2	2	7.51	2	2	9.9	3	3	293	31.3046	10.2427
A0A024R9E2	Poly(A) binding protein, cytoplasmic 1, isoform CRA_c OS=Homo sapiens OX=9606 GN=PABPC1 PE=4 SV=1 - [A0A024R9E2_HUMAN]	13.6	27	5	5	6	2.63	1	1	8.11	3	3	5.01	2	2	419	47.3048	8.92432
A0A0C4DH07	Latent-transforming growth factor beta-binding protein 4 OS=Homo sapiens OX=9606 GN=LTBP4 PE=1 SV=1 - [A0A0C4DH07_HUMAN]	13.55	13	14	15	19	1.07	1	1	11.59	13	13	4.41	5	5	1587	169.344	5.2876
P20908	Collagen alpha-1(V) chain OS=Homo sapiens OX=9606 GN=COL5A1 PE=1 SV=3 - [CO5A1_HUMAN]	13.06	8	16	19	38	1.36	2	3	8.16	11	12	10.72	14	23	1838	183.447	5.05908
B9EG90	DNA topoisomerase I OS=Homo sapiens OX=9606 GN=TOP1 PE=2 SV=1 - [B9EG90_HUMAN]	12.94	21	10	10	11	2.61	2	2	10.33	8	8	1.05	1	1	765	90.6429	9.30518
Q8N6Y2	Leucine-rich repeat-containing protein 17 OS=Homo sapiens OX=9606 GN=LRRC17 PE=2 SV=1 - [LRC17_HUMAN]	12.93	3	6	6	9	7.71	3	3	4.31	2	2	8.84	4	4	441	51.7667	8.23584
Q7Z7G0	Target of Nesh-SH3 OS=Homo sapiens OX=9606 GN=ABI3BP PE=1 SV=1 - [TARSH_HUMAN]	12.37	10	10	10	15	11.63	9	9	0.84	1	1	4.28	5	5	1075	118.569	9.43701
P05997	Collagen alpha-2(V) chain OS=Homo sapiens OX=9606 GN=COL5A2 PE=1 SV=3 - [CO5A2_HUMAN]	12.34	7	13	13	34	10.74	11	16	5.2	6	6	8.14	8	12	1499	144.821	6.45557
B7Z3V1	Sodium/potassium-transporting ATPase subunit alpha (Fragment) OS=Homo sapiens OX=9606 PE=2 SV=1 - [B7Z3V1_HUMAN]	12.16	34	11	11	16	7.65	7	7	7.06	6	6	3.73	3	3	1020	112.366	5.35107
P62753	40S ribosomal protein S6 OS=Homo sapiens OX=9606 GN=RPS6 PE=1 SV=1 - [RS6_HUMAN]	12.05	5	3	3	4	7.23	2	2	4.82	1	1	4.82	1	1	249	28.663	10.8433
O94813	Slit homolog 2 protein OS=Homo sapiens OX=9606 GN=SLIT2 PE=1 SV=1 - [SLIT2_HUMAN]	11.64	11	15	15	16	10.33	13	13	0.59	1	1	1.31	2	2	1529	169.759	7.06396
Q59F15	COL4A1 protein variant (Fragment) OS=Homo sapiens OX=9606 PE=2 SV=1 - [Q59F15_HUMAN]	11.45	8	6	6	12	3.42	2	3	6.61	3	4	9.8	5	5	847	82.927	8.70459
J3KR24	Isoleucine--tRNA ligase, cytoplasmic OS=Homo sapiens OX=9606 GN=IARS PE=1 SV=1 - [J3KR24_HUMAN]	11.02	12	13	13	15	0.87	1	1	11.02	13	13	0.87	1	1	1152	131.68	6.11279
B2R8Y9	Tissue factor pathway inhibitor OS=Homo sapiens OX=9606 PE=2 SV=1 - [B2R8Y9_HUMAN]	10.53	2	3	3	3	2.96	1	1	4.61	1	1	2.96	1	1	304	34.98	8.25049
Q05CW6	PSMD1 protein (Fragment) OS=Homo sapiens OX=9606 GN=PSMD1 PE=2 SV=1 - [Q05CW6_HUMAN]	10.16	7	6	6	9	4.32	3	3	9.11	5	5	2.22	1	1	856	94.6696	7.23975
P08572	Collagen alpha-2(IV) chain OS=Homo sapiens OX=9606 GN=COL4A2 PE=1 SV=4 - [CO4A2_HUMAN]	10.05	9	14	14	29	3.15	4	4	7.71	10	11	9.17	13	14	1712	167.449	8.66064
A0A499FJK2	Transforming growth factor beta OS=Homo sapiens OX=9606 GN=TGFB1 PE=3 SV=1 - [A0A499FJK2_HUMAN]	9.49	14	3	3	6	7.44	2	2	4.87	1	1	9.49	3	3	390	44.2968	8.52881
Q9NQC3	Reticulon-4 OS=Homo sapiens OX=9606 GN=RTN4 PE=1 SV=2 - [RTN4_HUMAN]	9.14	10	7	7	16	7.97	6	8	4.11	4	5	2.94	3	3	1192	129.851	4.50049
P27701	CD82 antigen OS=Homo sapiens OX=9606 GN=CD82 PE=1 SV=1 - [CD82_HUMAN]	8.99	3	3	3	4	4.49	1	1	8.99	2	2	3.75	1	1	267	29.6058	5.23682
P62191	26S proteasome regulatory subunit 4 OS=Homo sapiens OX=9606 GN=PSMC1 PE=1 SV=1 - [PRS4_HUMAN]	7.73	10	2	3	6	2.73	1	1	7.73	3	4	2.73	1	1	440	49.1537	6.21436
Q07954	Prolow-density lipoprotein receptor-related protein 1 OS=Homo sapiens OX=9606 GN=LRP1 PE=1 SV=2 - [LRP1_HUMAN]	6.76	5	27	27	43	5.35	22	24	1.14	4	4	3.87	15	15	4544	504.276	5.38916
M1VE83	Tyrosine-protein kinase receptor OS=Homo sapiens OX=9606 GN=SDC4-ROS1_S4;R34 PE=2 SV=1 - [M1VE83_HUMAN]	6.53	23	4	4	6	5.6	3	3	0.93	1	1	4.04	2	2	643	71.612	4.80518
A0A024RAL1	Chondroitin sulfate proteoglycan 2 (Versican), isoform CRA_c OS=Homo sapiens OX=9606 GN=CSPG2 PE=4 SV=1 - [A0A024RAL1_HUMAN]	6.52	10	14	14	22	2.28	6	6	1.74	4	4	5.48	11	12	2409	264.886	4.53857
D3DSM4	Collagen, type XVIII, alpha 1, isoform CRA_d OS=Homo sapiens OX=9606 GN=COL18A1 PE=4 SV=1 - [D3DSM4_HUMAN]	6.14	6	6	6	8	2.69	3	3	0.82	1	1	4.64	4	4	1336	135.426	6.46826
Q59EZ3	Insulin-like growth factor 2 receptor variant (Fragment) OS=Homo sapiens OX=9606 PE=2 SV=1 - [Q59EZ3_HUMAN]	4.76	3	11	11	14	1.66	4	4	2.11	5	5	2.32	5	5	2414	265.943	5.8335
Q92896	Golgi apparatus protein 1 OS=Homo sapiens OX=9606 GN=GLG1 PE=1 SV=2 - [GSLG1_HUMAN]	4.66	3	5	5	6	1.53	2	2	2.63	3	3	1.1	1	1	1179	134.464	6.90283
Q5T985	Inter-alpha-trypsin inhibitor heavy chain H2 OS=Homo sapiens OX=9606 GN=ITIH2 PE=1 SV=1 - [Q5T985_HUMAN]	4.39	6	4	4	5	0.75	1	1	1.6	1	1	3.64	3	3	935	105.15	7.03467
P02458	Collagen alpha-1(II) chain OS=Homo sapiens OX=9606 GN=COL2A1 PE=1 SV=3 - [CO2A1_HUMAN]	3.77	1	1	5	13	1.55	2	3	3.36	4	4	1.95	3	6	1487	141.699	6.91748
P25391	Laminin subunit alpha-1 OS=Homo sapiens OX=9606 GN=LAMA1 PE=1 SV=2 - [LAMA1_HUMAN]	2.31	5	5	6	9	1.3	3	3	1.59	4	4	0.72	2	2	3075	336.867	6.354
